# Supplementary material for: A meta-analysis of animal studies evaluating the effect of hydrogen sulfide on ischemic stroke: is the preclinical evidence sufficient to move forward?
Source: Naunyn Schmiedebergs Arch Pharmacol. 2024 Jul 17;397(12):9533–48. doi: 10.1007/s00210-024-03291-5 (PMC11582254; doi:10.1007/s00210-024-03291-5)
Supplement: Supplementary file 3 — Supplement 3. Extracted data (XLSX 153 kb) [file 210_2024_3291_MOESM3_ESM.xlsx]

## Sheet: Definition of Studies
								Population									Disease/health problem of interest: Regional cerebral stroke model															Intervention: H2S / Donor										Comparator						Primary outcomes
No	Authors	Title	Study ID (DOI)	Year	Journal	Country	Language	Animal species	Strain (Sprague-Dawley, Wistar, C57BL/6, etc.)	Sex	Age (exact in months/weeks)	Age (grouped)	Weight	Weight unit	Cotreatment	Comorbidity	Occluded artery	Type of ischemic method	Body temperature maintained at:	Room temperature maintained at:	Ventilation during surgery	Anesthetic	Dose of anesthetic	Unit of anesthetic dose	Route of anesthetic	Duration of ischemia	Unit of duration of ischemia	Reperfusion	Duration of reperfusion	Unit of duration of reperfusion	Recovery after surgery	Number of study groups for control and H2S donors	Number of H2S donors evaluated in the study	Name of H2S donors (If more than one, separate them with commas)	H2S dose per animal (If there is more than one dose group, spearate them with commas)	Dose unit	Route of administration	Duration of each administration	How many times H2S donor is administered?	Overall timing of H2S administration	Exact timing of H2S administration	Is there a control group?	Number of control groups	1st control group	2nd control group	3rd control group	4th control group	1st primary outcome measure	2nd primary outcome measure
1	Wang L, Wang X, Li T, Zhang Y, Ji H.	8e Protects against Acute Cerebral Ischemia by Inhibition of PI3Kγ-Mediated Superoxide Generation in Microglia.	10.3390/molecules23112828	2018	Molecules		English	Rat	Sprague-Dawley	Male	Not reported	Adult	250-280	g	None	None	Middle cerebral artery (MCAO)	Temporary	Normothermia	Unknown	Unknown	Chloral hydrate	300	mg/kg	Intraperitoneal	60	Min	Performed	72	Hours	Recovery	4	1	8e	5, 10, 20	mg/kg	IV	Bolus	4 and more	After ischemia/Before reperfusion	Daily for 3 days after reperfusion	Yes	3	Sham	Solvent	AS252424		Infarct area	Brain water content
2	Woo CW, Kwon JI, Kim KW, Kim JK, Jeon SB, Jung SC, Choi CG, Kim ST, Kim J, Ham SJ, Shim WH, Sung YS, Ha HK, Choi Y, Woo DC.	The administration of hydrogen sulphide prior to ischemic reperfusion has neuroprotective effects in an acute stroke model.	10.1371/journal.pone.0187910	2017	PLoS One.		English	Rat	Sprague-Dawley	Male	2 months	Not reported	280-310	g	None	None	Middle cerebral artery (MCAO)	Temporary	Normothermia	Unknown	Unknown	Isoflurane	5	%	Inhalation	60	Min	Performed	3, 9, 24	Hours	Recovery	3	1	NaHS	25	micromol/kg	IV	Bolus	1	After ischemia/Before reperfusion	1 min or 30 min before reperfusion	Yes	2	Sham	Solvent			Infarct area	BBB impairment/edema
3	Zhang M, Wu X, Xu Y, He M, Yang J, Li J, Li Y, Ao G, Cheng J, Jia J.	The cystathionine β-synthase/hydrogen sulfide pathway contributes to microglia-mediated neuroinflammation following cerebral ischemia.	10.1016/j.bbi.2017.07.156	2017	Brain Behav Immun.		English	Mouse	CD-1	Male	Not reported	Adult	25-30	g	None	None	Middle cerebral artery (MCAO)	Temporary	Normothermia	Unknown	Unknown	Isoflurane	Unknown	Unknown	Inhalation	60	Min	Performed	24	Hours	Recovery	2	1	ADT	50	mg/kg	IP	Bolus	1	After reperfusion	3 h after reperfusion	Yes	1	Sham				Infarct area
4	Yin W, Lan L, Huang Z, Ji J, Fang J, Wang X, Ji H, Peng S, Xu J, Zhang Y.	Discovery of a ring-opened derivative of 3-n-butylphthalide bearing NO/H2S-donating moieties as a potential anti-ischemic stroke agent.	10.1016/j.ejmech.2016.03.044	2016	Eur J Med Chem.		English	Rat	Sprague-Dawley	Male	Not reported	Not reported	280-320	g	None	None	Middle cerebral artery (MCAO)	Temporary	Normothermia	Unknown	Unknown	Chloral hydrate	300	mg/kg	Intraperitoneal	2	Hours	Performed	24	Hours	Recovery	4	1	8d	80, 380	mg/kg	Oral gavage	Bolus	4 and more	Before ischemia	Daily for 7 days ıntil 1 day before ischemia	Yes	3	Sham	No treatment	NBP		Infarct area	Brain water content
5	Li GF, Luo HK, Li LF, Zhang QZ, Xie LJ, Jiang H, Li LP, Hao N, Wang WW, Zhang JX.	Dual effects of hydrogen sulphide on focal cerebral ischaemic injury via modulation of oxidative stress-induced apoptosis.	10.1111/j.1440-1681.2012.05731.x	2012	Clin Exp Pharmacol Physiol	China	English	Rat	Sprague-Dawley	Male	Not reported	Not reported	250-280	g	None	None	Middle cerebral artery (MCAO)	Permanent	Unknown	Unknown	Unknown	Chloral hydrate	3	mL/kg	Unknown	24	Hours	Not performed	Not performed	Not performed	Nonrecovery	3	1	NaHS	2.8, 11.2	mg/kg	IP	Bolus	1	During ischemia	3 h after ischemia	Yes	2	No treatment	Sham			Infarct area
6	Shui M, Liu X, Zhu Y, Wang Y.	Exogenous hydrogen sulfide attenuates cerebral ischemia-reperfusion injury by inhibiting autophagy in mice.	10.1139/cjpp-2016-0100	2016	Can J Physiol Pharmacol.		English	Mouse	KM	Male	Not reported	Not reported	22-25	g	None	None	Middle cerebral artery (MCAO)	Both temporary and permanent	Normothermia	Unknown	Unknown	Chloral hydrate	500	mg/kg	Intraperitoneal	90	Min	Not performed	24	Hours	Recovery	3	1	NaHS	1, 2, 4, 8, 16	mg/kg	IP	Bolus	1	Before ischemia	Onset of ischemia	Yes	2	Sham	Serum			Infarct area	Neurological deficit
7	Han X, Mao Z, Wang S, Xin Y, Li P, Maharjan S, Zhang B.	GYY4137 protects against MCAO via p38 MAPK mediated anti-apoptotic signaling pathways in rats.	10.1016/j.brainresbull.2020.02.015	2020	Brain Res Bull.		English	Rat	Sprague-Dawley	Male	Not reported	Adult	220-240	g	None	None	Middle cerebral artery (MCAO)	Temporary	Normothermia	Unknown	Unknown	Isoflurane	5	%	Inhalation	90	Min	Performed	24	Hours	Recovery	4	1	GYY4137	1	mM	ICV	Bolus	1	After ischemia/Before reperfusion	Just before reperfusion	Yes	3	Sham	No treatment	SB203580 (inhibitor of p38 MAPK)		Infarct area	BBB impairment/edema
8	Genc C, Tahta A, Erdag E, Dolas I, Sahin S, Karaoz E, Aras Y, Sabanci PA.	Human-derived hair follicle stem cells and hydrogen sulfide on focal cerebral ischemia model: A comparative evaluation of radiologic, neurobehavioral and immunohistochemical results.	10.1016/j.brainres.2022.148170	2023	Brain Res.		English	Rat	Sprague-Dawley	Male	6 months	Not reported	240-260	g	Human-derived hair follicle stem cells	None	Middle cerebral artery (MCAO)	Temporary	Normothermia	Normothermia	Unknown	Ketamine	75-100	mg/kg	Intraperitoneal	60	Min	Performed	24	Hours	Recovery	4	1	H2S	25	micromol/kg	IP	Bolus	4 and more	After reperfusion	Daily for 3-13 days after reperfusion	Yes	3	Serum	Stem cell	stem cell + H2S group		Infarct area	Functional outcome
9	Yang KL, Li WH, Liu YJ, Wei YJ, Ren YK, Mai CD, Zhang SY, Zuo Y, Sun ZZ, Li DL, Yang CH.	Hydrogen Sulfide Attenuates Neuroinflammation by Inhibiting the NLRP3/Caspase-1/GSDMD Pathway in Retina or Brain Neuron following Rat Ischemia/Reperfusion	10.3390/brainsci12091245	2022	Brain Sci		English	Rat	Sprague-Dawley	Male	Not reported	Not reported	250-320	g	None	None	Middle cerebral artery (MCAO)	Temporary	Unknown	Unknown	Unknown	Chloral hydrate	400	mg/kg	Intraperitoneal	120	Min	Performed	24	Hours	Recovery	4	1	NaHS	50	micromol/kg	IP	Bolus	1	During ischemia	15 min after ischemia or sham surgery	Yes	3	Sham	No treatment	Sham + NaHS		Infarct area	Neurological deficit
10	Wei X, Zhang B, Cheng L, Chi M, Deng L, Pan H, Yao X, Wang G.	Hydrogen sulfide induces neuroprotection against experimental stroke in rats by down-regulation of AQP4 via activating PKC.	10.1016/j.brainres.2015.07.001	2015	Brain Res		English	Rat	Sprague-Dawley	Male	Not reported	Adult	220-250	g	None	None	Middle cerebral artery (MCAO)	Temporary	Normothermia	Unknown	Unknown	Isoflurane	5	%	Inhalation	120	Min	Performed	24	Hours	Recovery	5	1	H2S	40, 80	ppm	Inhalation	3 h	1	After ischemia/Before reperfusion	At the beginning of reperfusion	Yes	4	Sham	No treatment	ICV inj w PBS + H2S	PKC inhibitor Go6983 + H2S	Infarct area	Functional outcome
11	Li XJ, Li CK, Wei LY, Lu N, Wang GH, Zhao HG, Li DL.	Hydrogen sulfide intervention in focal cerebral ischemia/reperfusion injury in rats	10.4103/1673-5374.158353	2015	Neural Regen Res.		English	Rat	Sprague-Dawley	Male	Not reported	Adult	180-220	g	None	None	Middle cerebral artery (MCAO)	Temporary	Unknown	Normothermia	Unknown	Chloral hydrate	3.5	mL/kg	Intraperitoneal	120	Min	Performed	24	Hours	Recovery	3	1	NaHS	25	micromol/kg	IP	Bolus	1	After ischemia/Before reperfusion	10 min after MCAO	Yes	2	Sham	No treatment			Infarct area	Neurological deficit
12	Qu K, Chen CP, Halliwell B, Moore PK, Wong PT.	Hydrogen sulfide is a mediator of cerebral ischemic damage	10.1161/01.STR.0000204184.34946.41	2006	Stroke		English	Rat	Wistar	Male	Not reported	Not reported	200-250	g	None	None	Middle cerebral artery (MCAO)	Permanent	Normothermia	Unknown	Unknown	Unknown	Unknown	Unknown	Unknown	24	Hours	Not performed	Not performed	Not performed	Recovery	6	1	NaHS	0.09, 0.018	mmol/kg	IP	Bolus	1	Before ischemia	10 min before ischemia	Yes	4	Sham	No treatment	MK-801 + NaHS	MCAO + Cys	Infarct area
13	Wang Y, Jia J, Ao G, Hu L, Liu H, Xiao Y, Du H, Alkayed NJ, Liu CF, Cheng J.	Hydrogen sulfide protects blood-brain barrier integrity following cerebral ischemia.	10.1111/jnc.12695	2014	J Neurochem		English	Mouse	ICR	Male	Not reported	Not reported	25-28	g	None	None	Middle cerebral artery (MCAO)	Temporary	Unknown	Unknown	Unknown	Isoflurane	Unknown	Unknown	Inhalation	60	Min	Performed	48	Hours	Recovery	5	2	NaHS, ADT	25, 50	micromol/kg, mg/kg	IP	Bolus	1	After ischemia/Before reperfusion	3 h after reperfusion	Yes	3	Sham	Solvent	Serum		Infarct area	BBB impairment/edema
14	Xiaojuan Li, Junhe Zhang, Xiaoqian Zhu, Xinjuan Li, Xiaoyin Wang, Dongliang Li	Hydrogen sulfide protects focal cerebral ischemia-reperfusion injury in rats through the PI3K/A kappa t signaling pathway	ISSN:1936-2625/IJCEP0020848	2016	İnternational journal of clinical and experimental pathology		English	Rat	Sprague-Dawley	Male	Not reported	Not reported	209-251	g	None	None	Middle cerebral artery (MCAO)	Temporary	Unknown	Normothermia	Unknown	Chloral hydrate	3.5	mL/kg	Intraperitoneal	120	Min	Performed	24	Hours	Recovery	4	1	NaHS	25	micromol/kg	IP	Bolus	1	After ischemia/Before reperfusion	10 min after ischemia	Yes	3	Sham	No treatment	Wortmannin (Akt inhibitor)		Functional outcome	Neurological deficit
15	Gheibi S, Aboutaleb N, Khaksari M, Kalalian-Moghaddam H, Vakili A, Asadi Y, Mehrjerdi FZ, Gheibi A.	Hydrogen sulfide protects the brain against ischemic reperfusion injury in a transient model of focal cerebral ischemia.	10.1007/s12031-014-0284-9	2014	J Mol Neurosci		English	Rat	Wistar	Male	Not reported	Not reported	260-300	g	None	None	Middle cerebral artery (MCAO)	Temporary	Normothermia	Unknown	Unknown	Chloral hydrate	400	mg/kg	Intraperitoneal	60	Min	Performed	23	Hours	Recovery	3	1	NaHS	1.5	mg	IP	Bolus	1	Before ischemia	Begining of ischemia	Yes	2	Sham	Serum			Infarct area	BBB impairment/edema
16	Jang H, Oh MY, Kim YJ, Choi IY, Yang HS, Ryu WS, Lee SH, Yoon BW.	Hydrogen sulfide treatment induces angiogenesis after cerebral ischemia.	10.1002/jnr.23427	2014	J Neurosci Res		English	Rat	Sprague-Dawley	Male	Not reported	Not reported	250-300	g	None	None	Middle cerebral artery (MCAO)	Temporary	Unknown	Unknown	Unknown	Unknown	Unknown	Unknown	Unknown	120	Min	Performed	14	Days	Recovery	2	1	NaHS	5	mg/kg	IP	Bolus	4 and more	After reperfusion	Daily for 3-12 days after reperfusion	Yes	1	Serum				Infarct area	Functional outcome
17	Zhu Y, Shui M, Liu X, Hu W, Wang Y.	Increased autophagic degradation contributes to the neuroprotection of hydrogen sulfide against cerebral ischemia/reperfusion injury.	10.1007/s11011-017-0014-4	2017	Metab Brain Dis		English	Mouse	KM	Male	Not reported	Adult	22-25	g	None	None	Middle cerebral artery (MCAO)	Temporary	Normothermia	Unknown	Unknown	Chloral hydrate	500	mg/kg	Intraperitoneal	90	Min	Performed	6, 12 or 24	Hours	Recovery	5	1	NaHS	1, 2, 4	mg/kg	IP	Bolus	1	Before ischemia	onset of ischemia	Yes	4	Sham	Serum	BafA1 (inhibitor)		Infarct area
18	Mendonça BP, Cardoso JDS, Michels M, Vieira AC, Wendhausen D, Manfredini A, Singer M, Dal-Pizzol F, Dyson A.	Neuroprotective effects of ammonium tetrathiomolybdate, a slow-release sulfide donor, in a rodent model of regional stroke.	10.1186/s40635-020-00300-8	2020	Intensive Care Med Exp.		English	Rat	Wistar	Male	2 months	Not reported	300	g	None	None	Middle cerebral artery (MCAO)	Temporary	Normothermia	Unknown	Yes	Isoflurane	5	%	Inhalation	90	Min	Performed	1 or 7	Days	Recovery	2	1	ATTM	10	mg/kg	IV	IV bolus (1 min) and infusion for 60 min	1	After ischemia/Before reperfusion	Just prior to reperfusion	Yes	1	Solvent				Infarct area	Functional outcome
19	Lin X, Yu S, Chen Y, Wu J, Zhao J, Zhao Y.	Neuroprotective effects of diallyl sulfide against transient focal cerebral ischemia via anti-apoptosis in rats.	10.1179/1743132811Y.0000000054	2012	Neurol Res.		English	Rat	Sprague-Dawley	Male	Not reported	Adult	250-300	g	None	None	Middle cerebral artery (MCAO)	Temporary	Normothermia	Unknown	Unknown	Chloral hydrate	350	mg/kg	Intraperitoneal	2	Hours	Performed	24	Hours	Recovery	5	1	DAS	100, 150, 200	mg/kg	IP	Bolus	4 and more	Before ischemia	Daily for 7 days before ischemia	Yes	2	Sham	No treatment			Infarct area	Neurological deficit
20	Yin J, Zeng QH, Shen Q, Yang XS.	Neuroprotective mechanism of hydrogen sulfide after cerebral ischemia-reperfusion in rats	PMID: 23859398	2013	Zhonghua Yi Xue Za Zhi.		Chinese	Rat	Sprague-Dawley	Male	Not reported	Not reported	Not reported		None	None	Middle cerebral artery (MCAO)	Temporary	Unknown	Unknown	Unknown	Unknown	Unknown		Unknown	2	Hours	Performed	6, 24, 48, 144	Hours	Recovery	4	1	NaHS	50, 100	micromol/kg	IP	Bolus	1	During ischemia	20 min before reperfusion	Yes	2	Sham	No treatment			Infarct area	Neurological deficit
21	Lin JJ, Chang T, Cai WK, Zhang Z, Yang YX, Sun C, Li ZY, Li WX.	Post-injury administration of allicin attenuates ischemic brain injury through sphingosine kinase 2: In vivo and in vitro studies.	10.1016/j.neuint.2015.07.022	2015	Neurochem Int.		English	Rat	Sprague-Dawley	Male	Not reported	Adult	280-300	g	None	None	Middle cerebral artery (MCAO)	Temporary	Normothermia	Unknown	Unknown	Isoflurane	2	%	Inhalation	60	Min	Performed	24	Hours	Recovery	5	1	Allicin	50	mg/kg	IP	Bolus	1	After reperfusion	3, 6 or 9 hour after MCAO	Yes	2	Sham	Solvent			Infarct area	Neurological deficit
22	Ji K, Xue L, Cheng J, Bai Y.	Preconditioning of H2S inhalation protects against cerebral ischemia/reperfusion injury by induction of HSP70 through PI3K/Akt/Nrf2 pathway.	10.1016/j.brainresbull.2015.12.007	2016	Brain Res Bull.		English	Mouse	C57B/SV129	Male	Not reported	Adult	30-35	g	None	None	Middle cerebral artery (MCAO)	Temporary	Unknown	Normothermia	Unknown	Pentobarbital	100	mg/kg	Intraperitoneal	2	Hours	Performed	24	Hours	Recovery	4	1	H2S	40	ppm	Inhalation	8 h	4 and more	Before ischemia	Daily for 7 days before ischemia	Yes	3	Sham	No treatment	Sham+treatment		Infarct area	Neurological deficit
23	Tao L, Yu Q, Zhao P, Yang Q, Wang B, Yang Y, Kuai J, Ding Q.	Preconditioning with hydrogen sulfide ameliorates cerebral ischemia/reperfusion injury in a mouse model of transient middle cerebral artery occlusion.	10.1016/j.cbi.2019.108738	2019	Chem Biol Interact.		English	Mouse	C57BL/6 J	Not reported	14-16 months	Aged	Not reported		None	None	Middle cerebral artery (MCAO)	Temporary	Normothermia	Unknown	Unknown	Isoflurane	5	%	Inhalation	60	Min	Performed	24	Hours	Recovery	4	1	NaHS	10	mg/kg	IP	Bolus	1	Before ischemia	24 hour before ischemia	Yes	3	Sham	No treatment	Sham+treatment		Functional outcome
24	Joseph C, Buga AM, Vintilescu R, Balseanu AT, Moldovan M, Junker H, Walker L, Lotze M, Popa-Wagner A.	Prolonged gaseous hypothermia prevents the upregulation of phagocytosis-specific protein annexin 1 and causes low-amplitude EEG activity in the aged rat brain after cerebral ischemia.	10.1038/jcbfm.2012.65	2012	J Cereb Blood Flow Metab		English	Rat	Sprague-Dawley	Male	18 months	Aged	520-600	g	None	None	Middle cerebral artery (MCAO)	Temporary	Hypothermia	Normothermia	Unknown	Isoflurane	1-1,5	%	Inhalation	90	Min	Performed	48	Hours	Recovery	3	1	H2S	70	ppm	Inhalation	48 h	1	After reperfusion	Inhalation for 48 hours after reperfusion	Yes	1	Normothermia				Infarct area
25	Zhang B, Li F, Zhao W, Li J, Li Q, Wang W.	Protective effects of allicin against ischemic stroke in a rat model of middle cerebral artery occlusion.	10.3892/mmr.2015.3883	2015	Mol Med Rep		English	Rat	Sprague-Dawley	Male	6-8 weeks	Adult	250-300	g	None	None	Middle cerebral artery (MCAO)	Temporary	Normothermia	Normothermia	Unknown	Chloral hydrate	350	mg/kg	Intraperitoneal	90	Min	Performed	24	Hours	Recovery	3	1	Allicin	50	mg/kg	IP	Bolus	4 and more	After reperfusion	Daily for 5 days 3 h after reperfusion	Yes	2	No treatment	Sham			Infarct area	Neurological deficit
26	Fan J, Du J, Zhang Z, Shi W, Hu B, Hu J, Xue Y, Li H, Ji W, Zhuang J, Lv P, Cheng K, Chen K.	The Protective Effects of Hydrogen Sulfide New Donor Methyl S-(4-Fluorobenzyl)-N-(3,4,5-Trimethoxybenzoyl)-l-Cysteinate on the Ischemic Stroke.	10.3390/molecules27051554	2022	Molecules		English	Rat	Sprague-Dawley	Not reported	8 weeks	Adult	250-310	g	None	None	Middle cerebral artery (MCAO)	Temporary	Unknown	Unknown	Unknown	Chloral hydrate	10	%	Inhalation	2	Hours	Performed	24	Hours	Recovery	3	1	MTC	5	mg/kg	Not reported	Bolus	4 and more	Before ischemia	Daily for 3 days before ischemia	Yes	2	No treatment	Sham			Infarct area
27	Yu Q, Lu Z, Tao L, Yang L, Guo Y, Yang Y, Sun X, Ding Q.	ROS-Dependent Neuroprotective Effects of NaHS in Ischemia Brain Injury Involves the PARP/AIF Pathway.	10.1159/000430317	2015	Cell Physiol Biochem.		English	Rat	Sprague-Dawley	Male	8 weeks	Adult	220-250	g	None	None	Middle cerebral artery (MCAO)	Temporary	Normothermia	Normothermia	Unknown	Halothane	3.5	%	Inhalation	60	Min	Performed	2	Hours	Recovery	5	1	NaHS	1.25, 2.5, 5	mg/kg	IP	Bolus	1	During reperfusion	2 hrs after the onset of ischemia	Yes	2	No treatment	Sham			Infarct area	Neurological deficit
28	Pomierny B, Krzyżanowska W, Jurczyk J, Skórkowska A, Strach B, Szafarz M, Przejczowska-Pomierny K, Torregrossa R, Whiteman M, Marcinkowska M, Pera J, Budziszewska B.	The slow-releasing and mitochondria-targeted hydrogen sulfide (H2s) delivery molecule ap39 induces brain tolerance to ischemia	10.3390/ijms2215781	2021	Int J Mol Sci		English	Rat	Sprague-Dawley	Male	Not reported	Not reported	280-320	g	None	None	Middle cerebral artery (MCAO)	Temporary	Normothermia	Normothermia	Unknown	Isoflurane	5	%	Inhalation	90	Min	Performed	24	Hours	Recovery	4	1	AP39	50	nmol/kg	IV	Bolus	4 and more	Before ischemia	Daily for 7 days until 72 h before ischemia	Yes	3	No treatment	Sham	Sham+treatment		Infarct area	Neurological deficit
29	Jiang WW, Huang BS, Han Y, Deng LH, Wu LX.	Sodium hydrosulfide attenuates cerebral ischemia/reperfusion injury by suppressing overactivated autophagy in rats.	10.1002/2211-5463.12301	2017	FEBS Open Bio.		English	Rat	Sprague-Dawley	Male	Not reported	Adult	250-270	g	None	None	Middle cerebral artery (MCAO)	Temporary	Normothermia	Unknown	Unknown	Bupivacaine	5	%	Inhalation	2	Hours	Performed	24	Hours	Recovery	3	1	NaHS	5.6	mg/kg	IP	Bolus	4 and more	Before ischemia	Twice daily for 3 weeks before ischemia	Yes	2	No treatment	Sham			Infarct area	Neurological deficit
30	Shi HQ, Zhang Y, Cheng MH, Fan BS, Tian JS, Yu JG, Chen B.	Sodium Sulfide, a Hydrogen Sulfide-Releasing Molecule, Attenuates Acute Cerebral Ischemia in Rats.	10.1111/cns.12558	2016	CNS Neurosci Ther.		English	Rat	Sprague-Dawley	Not reported	Not reported	Not reported	230-270	g	None	None	Middle cerebral artery (MCAO)	Temporary	Normothermia	Normothermia	Unknown	Chloral hydrate	300	mg/kg	Intraperitoneal	2	Hours	Performed	22	Hours	Recovery	3	1	Na2S	2.5, 5, 10, 20, 40	mg/kg	IV	Bolus	1	During ischemia	Within 15 min right after ischemia	Yes	2	Solvent	Nimodipine			Infarct area	Neurological deficit
31	Sun Y, Zhang Y, Li Y, Cheng J, Chen S, Xiao Y, Ao G.	Synthesis and biological evaluation of novel hydrogen sulfide releasing nicotinic acid derivatives.	10.1016/j.bmc.2016.08.060	2016	Bioorg Med Chem		English	Mouse	ICR	Male	Not reported	Not reported	25-28	g	None	None	Middle cerebral artery (MCAO)	Temporary	Unknown	Unknown	Unknown	Unknown	Unknown	Unknown	Unknown	1	Hours	Performed	47	Hours	Recovery	2	1	A6	100	mg/kg	IP	Bolus	1	After reperfusion	3 hours after reperfusion	Yes	1	Solvent				Infarct area
32	Numagami Y, Sato S, Ohnishi ST.	Attenuation of rat ischemic brain damage by aged garlic extracts: A possible protecting mechanism as antioxidants	10.1016/0197-0186(95)00117-4	1996	Neurochem Int.		English	Rat	Sprague-Dawley	Male	Not reported	Adult	250-300	g	None	None	Middle cerebral artery (MCAO)	Temporary	Normothermia	Unknown	Unknown	Isoflurane	4	%	Intraperitoneal	1	Hours	Performed	3	Days	Recovery	6	4	WG-1, OC2186, OC5186, U74006F	0.5, 6, 9, 6	mg/kg	IP	Bolus	1	Before ischemia	30 min before ischemia	Yes	2	No treatment	Contralateral hemisphere			Infarct area	Brain water content
33	Florian B, Vintilescu R, Balseanu AT, Buga AM, Grisk O, Walker LC, Kessler C, Popa-Wagner A.	Long-term hypothermia reduces infarct volume in aged rats after focal ischemia	10.1016/j.neulet.2008.04.020	2008	Neurosci Lett.		English	Rat	Sprague-Dawley	Male	17-18 months	Aged	520-600	g	None	None	Middle cerebral artery (MCAO)	Temporary	Normothermia	Hypothermia	Unknown	Unknown	Unknown	Unknown	Unknown	90	Min	Performed	48	Hours	Recovery	2	1	H2S	80	ppm	Inhalation	48 h	1	During reperfusion	For 48 h during reperfusion	Yes	1	No treatment				Infarct area	Functional outcome
35	Wen JY, Wang M, Li YN, Jiang HH, Sun XJ, Chen ZW.	Vascular Protection of Hydrogen Sulfide on Cerebral Ischemia/Reperfusion Injury in Rats	10.3389/fneur.2018.00779	2018	Front Neurol.		English	Rat	Sprague-Dawley	Male	Not reported	Adult	250-300	g	None	None	Middle cerebral artery (MCAO)	Temporary	Unknown	Unknown	Unknown	Chloral hydrate	350	mg/kg	Intraperitoneal	2	Hours	Performed	24	Hours	Recovery	5	1	NaHS	10(-6)	mol/kg	IV	Bolus	1	After ischemia/Before reperfusion	After ischemia	Yes	2	No treatment	Sham			Infarct area	Neurological deficit
[truncated: 3 more columns]

## Sheet: All exctracted data
A															OUTCOME 1*																		OUTCOME 2*
							Treatment Group (H2S/Donor)																	Treatment Group (H2S/Donor) DATA					Control Group													Treatment Group (H2S/Donor) DATA					Control Group
No	Authors	Title	Study ID (DOI)	Year	Journal	Language	Name of H2S donors (If more than one, separate them with commas)	H2S dose per animal (If there is more than one dose group, spearate them with commas)	Dose unit	Route of administration	Duration of each administration	How many times H2S donor is administered?	Overall timing of H2S administration	Exact timing of H2S administration	Name of outcome measure	Exact time of outcome measurement (post-stroke)	Time unit	Grouped time of outcome measurement (post-stroke)	Outcome measurement unit	Data type	Other data type	Variance	Other variance type	H2S Donor	Dose/Time	Number of animals	Measurement result	Variance	Definition of control	Number of animals	Measurement result	Variance	Name of outcome measure	Exact time of outcome measurement (post-stroke)	Time unit	Grouped time of outcome measurement (post-stroke)	Outcome measurement unit	Data type	Other data type	Variance	Other variance type	H2S Donor	Dose/Time	Number of animals	Measurement result	Variance	Definition of control	Number of animals	Measurement result
1	Wang L, Wang X, Li T, Zhang Y, Ji H.	8e Protects against Acute Cerebral Ischemia by Inhibition of PI3Kγ-Mediated Superoxide Generation in Microglia.	10.3390/molecules23112828	2018	Molecules	English	8e	5, 10, 20	mg/kg	IP or IV	Bolus	4 and more	After ischemia/Before reperfusion	Daily for 3 days after reperfusion	Infarct area	72	Hours	>24 h after stroke	%	Mean		Standard deviation		8e	5 mg/kg	6	16.91	3.27177	Vehicle	6	25.06	9.29	Brain water content	72	Hours	>24 h after stroke	%	Mean		Standard deviation		8e	5 mg/kg	6	79.2123	3.42466	Vehicle	6	84.863
																								8e	10 mg/kg	6	15.03	4.32718														8e	10 mg/kg	6	79.5548	3.08219
																								8e	20 mg/kg	6	12.21	4.85488														8e	20 mg/kg	6	78.3562	4.41781
2	Woo CW, Kwon JI, Kim KW, Kim JK, Jeon SB, Jung SC, Choi CG, Kim ST, Kim J, Ham SJ, Shim WH, Sung YS, Ha HK, Choi Y, Woo DC.	The administration of hydrogen sulphide prior to ischemic reperfusion has neuroprotective effects in an acute stroke model.	10.1371/journal.pone.0187910	2017	PLoS One.	English	NaHS	25	micromol/kg	IV	Bolus	1	After ischemia/Before reperfusion	1 min or 30 min before reperfusion	Infarct area	24	Hours	24 h	%	Mean		Standard deviation		NaHS	30 min before reperfusion	8	47.9352	7.93522	Saline	8	63.1579	7.93522	TUNEL positive cells	24	Hours	24 h	%	Mean		Standard deviation		NaHS	30 min before reperfusion	8	77.4648	9.05433	Saline	8	91.7505
																								NaHS	1 min before reperfusion	8	37.7328	11.498														NaHS	1 min before reperfusion	8	58.3501	5.6338
3	Zhang M, Wu X, Xu Y, He M, Yang J, Li J, Li Y, Ao G, Cheng J, Jia J.	The cystathionine β-synthase/hydrogen sulfide pathway contributes to microglia-mediated neuroinflammation following cerebral ischemia.	10.1016/j.bbi.2017.07.156	2017	Brain Behav Immun.	English	ADT	50	mg/kg	IP	Bolus	1	After reperfusion	3 h after reperfusion	Infarct area	24	Hours	24 h	%	Mean		SEM		ADT		8	51.8	10.7774	Vehicle	8	16.3	5.30035	TNF-alpha	24	Hours	24 h	pg/microg protein	Mean		SEM		ADT	50 mg/kg, 3 h after reperfusion	3	285.992	20.428	Vehicle	3	1304.47
4	Yin W, Lan L, Huang Z, Ji J, Fang J, Wang X, Ji H, Peng S, Xu J, Zhang Y.	Discovery of a ring-opened derivative of 3-n-butylphthalide bearing NO/H2S-donating moieties as a potential anti-ischemic stroke agent.	10.1016/j.ejmech.2016.03.044	2016	Eur J Med Chem.	English	8d	80, 380	mg/kg	Oral gavage	Bolus	4 and more	Before ischemia	Daily for 7 days ıntil 1 day before ischemia	Infarct area	24	Hours	24 h	%	Mean		Standard deviation		8d	80 mg/kg	6	23.0769	1.02564	Vehicle	6	32.1026	2.05128	Brain water content	24	Hours	24 h	%	Mean		Standard deviation		8d	80 mg/kg	6	82.1935	0.285229	Vehicle	6	83.416
																								8d	380 mg/kg	6	11.6923	1.33333														8d	380 mg/kg	6	79.4635	0.339559
5	Li GF, Luo HK, Li LF, Zhang QZ, Xie LJ, Jiang H, Li LP, Hao N, Wang WW, Zhang JX.	Dual effects of hydrogen sulphide on focal cerebral ischaemic injury via modulation of oxidative stress-induced apoptosis.	10.1111/j.1440-1681.2012.05731.x	2012	Clin Exp Pharmacol Physiol	English	NaHS	2.8, 11.2	mg/kg	IP	Bolus	1	During ischemia	3 h after ischemia	Infarct area	24	Hours	24 h	%	Mean		SEM		NaHS	2,8 mg/kg	6	25.989	1.7033	Saline	6	32.6374	1.37363	Mitochondrial SOD	24	Hours	24 h	U/mg protein	Mean		SEM		NaHS	2,8 mg/kg	8	36.5894	2.06954	Vehicle	8	26.6556
																								NaHS	11,2 mg/kg	6	37.2527	0.769231														NaHS	11,2 mg/kg	8	19.2881	1.82119
6	Shui M, Liu X, Zhu Y, Wang Y.	Exogenous hydrogen sulfide attenuates cerebral ischemia-reperfusion injury by inhibiting autophagy in mice.	10.1139/cjpp-2016-0100	2016	Can J Physiol Pharmacol.	English	NaHS	1, 2, 4, 8, 16	mg/kg	IP	Bolus	1	Before ischemia	Onset of ischemia	Infarct area	24	Hours	24 h	%	Mean		SEM		NaHS	1 mg/kg	10	34.6931	2.0198	Saline	11	45.7426	2.73267	Neurological deficit score	24	Hours	24 h		Mean		SEM		NaHS	1 mg/kg	10	5.60408	0.655022	Saline	11	7.30713
																								NaHS	2 mg/kg	12	26.2574	4.0396														NaHS	2 mg/kg	12	3.69723	0.436681
																								NaHS	4 mg/kg	10	31.1287	3.92079														NaHS	4 mg/kg	10	5.25473	0.436681
																								NaHS	8 mg/kg	11	33.505	3.08911														NaHS	8 mg/kg	11	5.77875	0.465793
																								NaHS	16 mg/kg	11	35.7624	3.80198														NaHS	16 mg/kg	11	5.8952	0.494905
7	Han X, Mao Z, Wang S, Xin Y, Li P, Maharjan S, Zhang B.	GYY4137 protects against MCAO via p38 MAPK mediated anti-apoptotic signaling pathways in rats.	10.1016/j.brainresbull.2020.02.015	2020	Brain Res Bull.	English	GYY4137	1	mM	ICV	Bolus	1	After ischemia/Before reperfusion	Just before reperfusion	Infarct area	25.5	Hours	>24 h after stroke	%	Mean		Standard deviation		GYY4137		15	29.3852	2.98373	No treatment	15	42.0434	1.80832	Brain water content	25.5	Hours	>24 h after stroke	%	Mean		Standard deviation		GYY4137		15	79.2857	0.546218	No treatment	15	81.8067
8	Genc C, Tahta A, Erdag E, Dolas I, Sahin S, Karaoz E, Aras Y, Sabanci PA.	Human-derived hair follicle stem cells and hydrogen sulfide on focal cerebral ischemia model: A comparative evaluation of radiologic, neurobehavioral and immunohistochemical results.	10.1016/j.brainres.2022.148170	2023	Brain Res.	English	H2S	25	micromol/kg	IP	Bolus	4 and more	After reperfusion	Daily for 3-13 days after reperfusion	Infarct area	1	Days	24 h	mm3	Median		IQR		H2S		10	162.1	34.53	Saline	10	152.37	30.57
																28	Days	>24 h after stroke	mm3	Median		IQR		H2S		10	95.47	29.58		10	84.26	27.71	Functional outcome (Rotarod test, cylinder test)
9	Yang KL, Li WH, Liu YJ, Wei YJ, Ren YK, Mai CD, Zhang SY, Zuo Y, Sun ZZ, Li DL, Yang CH.	Hydrogen Sulfide Attenuates Neuroinflammation by Inhibiting the NLRP3/Caspase-1/GSDMD Pathway in Retina or Brain Neuron following Rat Ischemia/Reperfusion	10.3390/brainsci12091245	2022	Brain Sci	English	NaHS	50	micromol/kg	IP	Bolus	1	During ischemia	15 min after ischemia or sham surgery	Infarct area	26	Hours	>24 h after stroke	%	Mean		Standard deviation		NaHS		5	9.6817	1.85676	Saline (NaCl)	5	16.6446	3.24934	Neurological deficit (mNSS scoring)	24	Hours	24 h		Mean		Standard deviation		NaHS		5	6.17647	1.64962	Saline (NaCl)	5	9.20716
10	Wei X, Zhang B, Cheng L, Chi M, Deng L, Pan H, Yao X, Wang G.	Hydrogen sulfide induces neuroprotection against experimental stroke in rats by down-regulation of AQP4 via activating PKC.	10.1016/j.brainres.2015.07.001	2015	Brain Res	English	H2S	40, 80	ppm	Inhalation	3 h	1	After ischemia/Before reperfusion	At the beginning of reperfusion	Infarct area	26	Hours	>24 h after stroke	%	Mean		Standard deviation		H2S	40 ppm	6	20.6173	5.55556	No treatment	6	47.1605	8.64198	Brain water content	26	Hours	>24 h after stroke	%	Mean		Standard deviation		H2S	40 ppm	6	7.24335	3.07985	No treatment	6	21.1027
																								H2S	80 ppm	6	23.0864	3.33333														H2S	80 ppm	6	6.61597	1.65399
11	Li XJ, Li CK, Wei LY, Lu N, Wang GH, Zhao HG, Li DL.	Hydrogen sulfide intervention in focal cerebral ischemia/reperfusion injury in rats	10.4103/1673-5374.158353	2015	Neural Regen Res.	English	NaHS	25	micromol/kg	IP	Bolus	1	After ischemia/Before reperfusion	10 min after MCAO	Infarct area	26	Hours	>24 h after stroke	%	Mean		Standard deviation		NaHS		6	22.0126	1.36268	Saline	6	36.6876	1.57233	Neurological deficit (5-grade scale)	26	Hours	>24 h after stroke		Mean		Standard deviation		NaHS		16	2.18627	0.196078	Saline	16	2.94118
12	Qu K, Chen CP, Halliwell B, Moore PK, Wong PT.	Hydrogen sulfide is a mediator of cerebral ischemic damage	10.1161/01.STR.0000204184.34946.41	2006	Stroke	English	NaHS	0.09, 0.018	mmol/kg	IP	Bolus	1	Before ischemia	10 min before ischemia	Infarct area	24	Hours	24 h	%	Mean		SEM		NaHS	0.09 mmol/kg	4	109.44	5.4	Saline	4	100.08	5.4
																								NaHS	0.18 mmol/kg	4	151.92	11.52
13	Wang Y, Jia J, Ao G, Hu L, Liu H, Xiao Y, Du H, Alkayed NJ, Liu CF, Cheng J.	Hydrogen sulfide protects blood-brain barrier integrity following cerebral ischemia.	10.1111/jnc.12695	2014	J Neurochem	English	NaHS, ADT	25, 50	micromol/kg, mg/kg	IP	Bolus	1	After ischemia/Before reperfusion	3 h after reperfusion	Infarct area	48	Hours	>24 h after stroke	%	Mean		SEM		ADT		10	31.0112	8.31461	Vehicle	10	48.764	15.0562	Neurological deficit (5-grade scale)	48	Hours	>24 h after stroke		Median		IQR		ADT		14	1.98992	0.994962	Vehicle	14	2.97229
14	Xiaojuan Li, Junhe Zhang, Xiaoqian Zhu, Xinjuan Li, Xiaoyin Wang, Dongliang Li	Hydrogen sulfide protects focal cerebral ischemia-reperfusion injury in rats through the PI3K/A kappa t signaling pathway	ISSN:1936-2625/IJCEP0020848	2016	İnternational journal of clinical and experimental pathology	English	NaHS	25	micromol/kg	IP	Bolus	1	After ischemia/Before reperfusion	10 min after ischemia	Neurological deficit (Longa scoring system)	26	Hours	>24 h after stroke		Mean		Standard deviation		NaHS		12	1.99531	0.809859	Saline	12	3.28638	1.02113	TUNEL positive cells	26	Hours	>24 h after stroke	%	Mean		Standard deviation		NaHS		12	31.9335	4.158	Saline	12	64.8649
15	Gheibi S, Aboutaleb N, Khaksari M, Kalalian-Moghaddam H, Vakili A, Asadi Y, Mehrjerdi FZ, Gheibi A.	Hydrogen sulfide protects the brain against ischemic reperfusion injury in a transient model of focal cerebral ischemia.	10.1007/s12031-014-0284-9	2014	J Mol Neurosci	English	NaHS	1.5	mg	IP	Bolus	1	Before ischemia	Begining of ischemia	Infarct area	24	Hours	24 h	mm3	Mean		Standard deviation		NaHS	1 mg	7	151.734	6.74374	Saline	7	211.464	12.5241	Brain water content	24	Hours	24 h	%	Mean		Standard deviation		NaHS	1 mg	7	81.1957	0.398551	Saline	7	83.3514
																								NaHS	5 mg	7	104.528	7.22543														NaHS	5 mg	7	80.6522	0.126812
16	Jang H, Oh MY, Kim YJ, Choi IY, Yang HS, Ryu WS, Lee SH, Yoon BW.	Hydrogen sulfide treatment induces angiogenesis after cerebral ischemia.	10.1002/jnr.23427	2014	J Neurosci Res	English	NaHS	5	mg/kg	IP	Bolus	4 and more	After reperfusion	Daily for 3-12 days after reperfusion	Infarct area	7	Days	>24 h after stroke	%	Mean		Standard deviation		NaHS		7	41.7058	10.7463	Saline (NaCl)	7	43.2409	12.2814	TUNEL positive cells	7	Days	>24 h after stroke	Tunel positive cells /mm3	Mean		Standard deviation		NaHS		5	77.3333	4.33333	Saline (NaCl)	5	102.333
17	Zhu Y, Shui M, Liu X, Hu W, Wang Y.	Increased autophagic degradation contributes to the neuroprotection of hydrogen sulfide against cerebral ischemia/reperfusion injury.	10.1007/s11011-017-0014-4	2017	Metab Brain Dis	English	NaHS	1, 2, 4	mg/kg	IP	Bolus	1	Before ischemia	onset of ischemia	Infarct area	24	Hours	24 h	%	Mean		SEM		NaHS	1 mg/kg	7-12	16.5556	2.44444	Saline	7-12	26.5556	3.11111
																								NaHS	2 mg/kg		12.7778	1.66667
																								NaHS	4 mg/kg		16	2.66667
18	Mendonça BP, Cardoso JDS, Michels M, Vieira AC, Wendhausen D, Manfredini A, Singer M, Dal-Pizzol F, Dyson A.	Neuroprotective effects of ammonium tetrathiomolybdate, a slow-release sulfide donor, in a rodent model of regional stroke.	10.1186/s40635-020-00300-8	2020	Intensive Care Med Exp.	English	ATTM	10	mg/kg	IV	IV bolus (1 min) and infusion for 60 min	1	After ischemia/Before reperfusion	Just prior to reperfusion	Infarct area	24	Hours	24 h	%	Median		IQR		ATTM		5	6.90909	2.90909	Saline	5	22.3636	10.1818	SOD activity	24	Hours	24 h	U/mg protein	Median		IQR		ATTM		5	0.380328	0.139891	Saline	5	0.251366
																7	Days	>24 h after stroke	%	Median		IQR		ATTM		5	2.54545	1.27273	Saline	5	5.63636	1.45455		7	Days	>24 h after stroke	U/mg protein	Median		IQR		ATTM		5	0.216393	0.179235	Saline	5	0.0699454
19	Lin X, Yu S, Chen Y, Wu J, Zhao J, Zhao Y.	Neuroprotective effects of diallyl sulfide against transient focal cerebral ischemia via anti-apoptosis in rats.	10.1179/1743132811Y.0000000054	2012	Neurol Res.	English	DAS	100, 150, 200	mg/kg	IP	Bolus	4 and more	Before ischemia	Daily for 7 days before ischemia	Infarct area	26	Hours	>24 h after stroke	%	Mean		SEM		DAS	100 mg/kg	6 to 8	0.312998	0.015808	DMSO	6 to 8	0.383607	0.0126464	Neurological deficit (Longa scoring system)	26	Hours	>24 h after stroke		Mean		SEM		DAS	100 mg/kg	6 to 8	2.33099	0.34507	DMSO	6 to 8	2.64789
																								DAS	150 mg/kg	6 to 8	0.26452	0.015808														DAS	150 mg/kg	6 to 8	1.34507	0.323944
																								DAS	200 mg/kg	6 to 8	0.220258	0.0179157														DAS	200 mg/kg	6 to 8	1.3169	0.373239
20	Yin J, Zeng QH, Shen Q, Yang XS.	Neuroprotective mechanism of hydrogen sulfide after cerebral ischemia-reperfusion in rats	PMID: 23859398	2013	Zhonghua Yi Xue Za Zhi.	Chinese	NaHS	50, 100	micromol/kg	IP	Bolus	1	During ischemia	20 min before reperfusion	Infarct area	26	Hours	>24 h after stroke	%	Mean		Standard deviation		NaHS	50 micromol/kg	12	16	6	Saline	12	45	4	Neurological deficit score	7	Days	>24 h after stroke		Mean		Standard deviation		NaHS	50 micromol/kg	12	0.8	0.4	Saline	12	1.5
																								NaHS	100 micromol/kg	12	25	8														NaHS	100 micromol/kg	12	0.7	0.5
21	Lin JJ, Chang T, Cai WK, Zhang Z, Yang YX, Sun C, Li ZY, Li WX.	Post-injury administration of allicin attenuates ischemic brain injury through sphingosine kinase 2: In vivo and in vitro studies.	10.1016/j.neuint.2015.07.022	2015	Neurochem Int.	English	Allicin	50	mg/kg	IP	Bolus	1	After reperfusion	3, 6 or 9 hour after MCAO	Infarct area	25	Hours	>24 h after stroke	%	Mean		Standard deviation		Allicin	3 h after MCAO	6	26.8908	3.80952	Vehicle	6	43.2493	4.70588	Brain water content	25	Hours	>24 h after stroke	%	Mean		Standard deviation		Allicin	3 h after MCAO	6	81.5242	0.920074	Vehicle	6	84.3401
																								Allicin	6 h after MCAO	6	31.5966	5.60224														Allicin	6 h after MCAO	6	82.3048	1.0316
																								Allicin	9 h after MCAO	6	44.8179	4.03361														Allicin	9 h after MCAO	6	83.7825	1.28253
22	Ji K, Xue L, Cheng J, Bai Y.	Preconditioning of H2S inhalation protects against cerebral ischemia/reperfusion injury by induction of HSP70 through PI3K/Akt/Nrf2 pathway.	10.1016/j.brainresbull.2015.12.007	2016	Brain Res Bull.	English	H2S	40	ppm	Inhalation	8 h	4 and more	Before ischemia	Daily for 7 days before ischemia	Infarct area	26	Hours	>24 h after stroke	%	Mean		SEM		H2S		8	23.0387	6.62983	Air	8	45.2486	4.47514	Neurological deficit (5-grade scale)	26	Hours	>24 h after stroke		Mean		SEM		H2S		8	2.14365	0.41989	Air	8	5.43646
23	Tao L, Yu Q, Zhao P, Yang Q, Wang B, Yang Y, Kuai J, Ding Q.	Preconditioning with hydrogen sulfide ameliorates cerebral ischemia/reperfusion injury in a mouse model of transient middle cerebral artery occlusion.	10.1016/j.cbi.2019.108738	2019	Chem Biol Interact.	English	NaHS	10	mg/kg	IP	Bolus	1	Before ischemia	24 hour before ischemia	TNF-alpha	24	Hours	24 h	pg/mg total protein	Mean		SEM		NaHS		8	0.445853	0.176267	Saline	8	0.964286	0.224654	IL-6	24	Hours	24 h	pg/mg total protein	Mean		SEM		NaHS		8	0.731293	0.453515	Saline	8	1.62698
24	Joseph C, Buga AM, Vintilescu R, Balseanu AT, Moldovan M, Junker H, Walker L, Lotze M, Popa-Wagner A.	Prolonged gaseous hypothermia prevents the upregulation of phagocytosis-specific protein annexin 1 and causes low-amplitude EEG activity in the aged rat brain after cerebral ischemia.	10.1038/jcbfm.2012.65	2012	J Cereb Blood Flow Metab	English	H2S	70	ppm	Inhalation	48 h	1	After reperfusion	Inhalation for 48 hours after reperfusion	Infarct area	48	Hours	>24 h after stroke	mm3	Mean		SD		H2S		6	25.1934	11.1971	Air	6	57.6059	11.3444
25	Zhang B, Li F, Zhao W, Li J, Li Q, Wang W.	Protective effects of allicin against ischemic stroke in a rat model of middle cerebral artery occlusion.	10.3892/mmr.2015.3883	2015	Mol Med Rep	English	Allicin	50	mg/kg	IP	Bolus	4 and more	After reperfusion	Daily for 5 days 3 h after reperfusion	Infarct area	25.5	Hours	>24 h after stroke	%	Mean		SD		Allicin		6	14.9153	3.55932	Vehicle	6	34.8305	3.72881	Brain water content	25.5	Hours	>24 h after stroke	%	Mean		SD		Allicin		6	77.3256	2.16279	Vehicle	6	87.9302
26	Fan J, Du J, Zhang Z, Shi W, Hu B, Hu J, Xue Y, Li H, Ji W, Zhuang J, Lv P, Cheng K, Chen K.	The Protective Effects of Hydrogen Sulfide New Donor Methyl S-(4-Fluorobenzyl)-N-(3,4,5-Trimethoxybenzoyl)-l-Cysteinate on the Ischemic Stroke.	10.3390/molecules27051554	2022	Molecules	English	MTC	5	mg/kg	Not reported	Bolus	4 and more	Before ischemia	Daily for 3 days before ischemia	Infarct area	26	Hours	>24 h after stroke	%	Mean		SD		MTC		4	6.96742	0.451128	No treatment	4	15.6892	0.451128
27	Yu Q, Lu Z, Tao L, Yang L, Guo Y, Yang Y, Sun X, Ding Q.	ROS-Dependent Neuroprotective Effects of NaHS in Ischemia Brain Injury Involves the PARP/AIF Pathway.	10.1159/000430317	2015	Cell Physiol Biochem.	English	NaHS	1.25, 2.5, 5	mg/kg	IP	Bolus	1	During reperfusion	2 hrs after the onset of ischemia	Infarct area	26	Hours	>24 h after stroke	%	Mean		SEM		NaHS	1.25 mg/kg	3	43.5203	8.31721	No treatment	3	46.4217	8.12379	Neurological deficit (modified neurological severity score)	26	Hours	>24 h after stroke		Mean		SEM		NaHS	1.25 mg/kg	3	10.7023	1.6388	No treatment	3	14.5151
																								NaHS	2.5 mg/kg	3	35.5899	6.18956														NaHS	2.5 mg/kg	3	7.95987	1.30435
																								NaHS	5 mg/kg	3	18.3752	7.73694														NaHS	5 mg/kg	3	5.48495	1.2709
28	Pomierny B, Krzyżanowska W, Jurczyk J, Skórkowska A, Strach B, Szafarz M, Przejczowska-Pomierny K, Torregrossa R, Whiteman M, Marcinkowska M, Pera J, Budziszewska B.	The slow-releasing and mitochondria-targeted hydrogen sulfide (H2s) delivery molecule ap39 induces brain tolerance to ischemia	10.3390/ijms2215781	2021	Int J Mol Sci	English	AP39	50	nmol/kg	IV	Bolus	4 and more	Before ischemia	Daily for 7 days until 72 h before ischemia	Infarct area	25.5	Hours	>24 h after stroke	mm3	Mean		SEM		AP39		6	9.689	3.58852	Vehicle	6	38.3971	3.11005	Neurological deficit (10-point grading system of Philips)	25.5	Hours	>24 h after stroke		Mean		SEM		AP39		8	1.93705	3.58852	Vehicle	8	7.07022
29	Jiang WW, Huang BS, Han Y, Deng LH, Wu LX.	Sodium hydrosulfide attenuates cerebral ischemia/reperfusion injury by suppressing overactivated autophagy in rats.	10.1002/2211-5463.12301	2017	FEBS Open Bio.	English	NaHS	5.6	mg/kg	IP	Bolus	4 and more	Before ischemia	Twice daily for 3 weeks before ischemia	Infarct area	26	Hours	>24 h after stroke	mm3	Mean		SEM		NaHS		8	119.372	35.6021	No treatment	8	239.791	60.733	Neurological deficit (0-12 scale)	26	Hours	>24 h after stroke		Mean		SEM		NaHS		6	2.54717	0.735849	No treatment	6	4.14623
30	Shi HQ, Zhang Y, Cheng MH, Fan BS, Tian JS, Yu JG, Chen B.	Sodium Sulfide, a Hydrogen Sulfide-Releasing Molecule, Attenuates Acute Cerebral Ischemia in Rats.	10.1111/cns.12558	2016	CNS Neurosci Ther.	English	Na2S	2.5, 5, 10, 20, 40	mg/kg	IV	Bolus	1	During ischemia	Within 15 min right after ischemia	Infarct area	24	Hours	24 h	%	Mean		SD		Na2S	2.5 mg/kg	10	35.6458	5.75646	Vehicle	10	40.2952	5.53506	Neurological deficit score	24	Hours	24 h		Mean		SD		Na2S	2.5 mg/kg	10	2.50364	0.474545	Vehicle	10	2.61818
																								Na2S	5 mg/kg	10	33.2103	3.98524														Na2S	5 mg/kg	10	2.32364	0.458182
																								Na2S	10 mg/kg	10	27.4539	4.42804														Na2S	10 mg/kg	10	2.01273	0.654545
																								Na2S	20 mg/kg	10	24.3542	5.31365														Na2S	20 mg/kg	10	1.78364	0.638182
																								Na2S	40 mg/kg	10	25.2399	3.76384														Na2S	40 mg/kg	10	1.70182	0.507273
31	Sun Y, Zhang Y, Li Y, Cheng J, Chen S, Xiao Y, Ao G.	Synthesis and biological evaluation of novel hydrogen sulfide releasing nicotinic acid derivatives.	10.1016/j.bmc.2016.08.060	2016	Bioorg Med Chem	English	A6	100	mg/kg	IP	Bolus	1	After reperfusion	3 hours after reperfusion	Infarct area	48	Hours	>24 h after stroke	%	Mean		SEM		A6		10	26.6063	5.61086	Vehicle	10	45.2489	7.23982
32	Numagami Y, Sato S, Ohnishi ST.	Attenuation of rat ischemic brain damage by aged garlic extracts: A possible protecting mechanism as antioxidants	10.1016/0197-0186(95)00117-4	1996	Neurochem Int.	English	WG-1, OC2186, OC5186, U74006F	0.5, 6, 9, 6	mg/kg	IP	Bolus	1	Before ischemia	30 min before ischemia	Brain water content	3	Days	>24 h after stroke	%	Mean		SEM		WG-1		7	80.8312	0.137224	Saline	10	81.5268	0.0615142
																								OC2186		5	80.9117	0.156151
																								OC5186		5	80.6751	0.227129
																								U74006F		5	81.153	0.175079
33	Florian B, Vintilescu R, Balseanu AT, Buga AM, Grisk O, Walker LC, Kessler C, Popa-Wagner A.	Long-term hypothermia reduces infarct volume in aged rats after focal ischemia	10.1016/j.neulet.2008.04.020	2008	Neurosci Lett.	English	H2S	80	ppm	Inhalation	48 h	1	During reperfusion	For 48 h during reperfusion	Infarct area	14	Days	>24 h after stroke	mm3	Mean		SD		H2S		12	66.6667	18.7266	No treatment	7	134.082	46.4419	Functional outcome (Rotarod, labyrinth, inclined plane)
35	Wen JY, Wang M, Li YN, Jiang HH, Sun XJ, Chen ZW.	Vascular Protection of Hydrogen Sulfide on Cerebral Ischemia/Reperfusion Injury in Rats	10.3389/fneur.2018.00779	2018	Front Neurol.	English	NaHS	10(-6)	mol/kg	IV	Bolus	1	After ischemia/Before reperfusion	After ischemia	Infarct area	26	Hours	>24 h after stroke	%	Mean		SEM		NaHS		8	21.1499	4.51745	Saline	8	40.1437	3.59343	Neurological deficit (5-grade scale)	26	Hours	>24 h after stroke		Mean		SEM		NaHS		8	2.25	0.258621	Saline	8	3.50862
	*If outcomes are reported in different time points for the same group of animals, last time point measurement will be extracted.
	*Extract data of every outcome that meets our criteria for each study
[truncated: 109 more columns]

## Sheet: Infarct_All
No	Authors	Species	Duration_of_ischemia	H2S_donor	H2S_donor_group	H2S_dose	NaHS_dose_mg_kg	H2S_application_time	Random_outcome_assesment	Blinded_Outcome_Assessment	Randomization_Applied_allocation_sequence	Temperature_controlled	STAIRS	STAIRS_groups	outcome_assessment_time	outcome_unit	m2i	sd2i	n2i	m1i	sd1i	n1i
1	Wang et al., 2018a	Rat	SHORT	8e	Other			ISCHEMIC	Unknown	Yes	Yes	Yes	9	5_to_9	>24_h_after_stroke	%	16.91	3.27177	6	25.06	9.29	2
1	Wang et al., 2018b	Rat	SHORT	8e	Other			ISCHEMIC	Unknown	Yes	Yes	Yes	9	5_to_9	>24_h_after_stroke	%	15.03	4.32718	6	25.06	9.29	2
1	Wang et al., 2018c	Rat	SHORT	8e	Other			ISCHEMIC	Unknown	Yes	Yes	Yes	9	5_to_9	>24_h_after_stroke	%	12.21	4.85488	6	25.06	9.29	2
2	Woo et al., 2017a	Rat	SHORT	NaHS	NaHS	LOW	1.4	ISCHEMIC	Unknown	Yes	Yes	Yes	11	>9	24 h	%	47.9352	7.93522	8	63.1579	7.93522	4
2	Woo et al., 2017b	Rat	SHORT	NaHS	NaHS	LOW	1.4	ISCHEMIC	Unknown	Yes	Yes	Yes	11	>9	24 h	%	37.7328	11.498	8	63.1579	7.93522	4
3	Zhang et al., 2017	Mouse	SHORT	ADT	Other			REPERFUSION	Unknown	Yes	Yes	Yes	9	5_to_9	24 h	%	16.3	14.9917	8	51.8	30.483	8
4	Yin et al., 2016a	Rat	LONG	8d	Other			PRE_ISCHEMIC	Yes	Yes	Yes	Yes	5	5_to_9	24 h	%	23.0769	0.85	6	32.1026	2.05128	3
4	Yin et al., 2016b	Rat	LONG	8d	Other			PRE_ISCHEMIC	Yes	Yes	Yes	Yes	5	5_to_9	24 h	%	11.6923	1.33333	6	32.1026	2.05128	3
5	Li et al., 2012a	Rat	LONG	NaHS	NaHS	LOW	2.8	ISCHEMIC	Unknown	Unknown	Yes	Unknown	4	<5	24 h	%	25.989	4.17221	6	32.6374	3.8852	3
5	Li et al., 2012b	Rat	LONG	NaHS	NaHS	HIGH	11.2	ISCHEMIC	Unknown	Unknown	Yes	Unknown	4	<5	24 h	%	37.2527	0.769231	6	32.6374	3.8852	3
6	Shui et al., 2016a	Mouse	SHORT	NaHS	NaHS	LOW	1	PRE_ISCHEMIC	Unknown	Yes	Yes	Yes	9	5_to_9	24 h	%	34.6931	6.38717	10	45.7426	7.72917	2.2
6	Shui et al., 2016b	Mouse	SHORT	NaHS	NaHS	LOW	1	PRE_ISCHEMIC	Unknown	Yes	Yes	Yes	9	5_to_9	24 h	%	26.2574	4.0396	12	45.7426	7.72917	2.2
6	Shui et al., 2016c	Mouse	SHORT	NaHS	NaHS	HIGH	4	PRE_ISCHEMIC	Unknown	Yes	Yes	Yes	9	5_to_9	24 h	%	31.1287	3.92079	10	45.7426	7.72917	2.2
6	Shui et al., 2016d	Mouse	SHORT	NaHS	NaHS	HIGH	8	PRE_ISCHEMIC	Unknown	Yes	Yes	Yes	9	5_to_9	24 h	%	33.505	3.08911	11	45.7426	7.72917	2.2
6	Shui et al., 2016	Mouse	SHORT	NaHS	NaHS	HIGH	16	PRE_ISCHEMIC	Unknown	Yes	Yes	Yes	9	5_to_9	24 h	%	35.7624	3.80198	11	45.7426	7.72917	2.2
7	Han et al., 2020	Rat	SHORT	GYY4137	Other			ISCHEMIC	Unknown	Unknown	Yes	Yes	8	5_to_9	24 h	%	29.3852	2.98373	15	42.0434	1.80832	15
8	Genc et al., 2023	Rat	SHORT	H2S	Other			ISCHEMIC	Unknown	Yes	Yes	Yes	9	5_to_9	>24_h_after_stroke	mm3	95.47	93.5402	10	84.26	78.3757	10
9	Yang et al., 2022	Rat	LONG	NaHS	Other	LOW	2.8	ISCHEMIC	Unknown	Unknown	No	Unknown	4	<5	24 h	%	9.6817	1.85676	5	16.6446	3.24934	5
10	Wei et al., 2015a	Rat	LONG	H2S	Other			ISCHEMIC	Yes	Yes	Yes	Yes	10	>9	24 h	%	20.6173	5.55556	6	47.1605	8.64198	3
10	Wei et al., 2015b	Rat	LONG	H2S	Other			ISCHEMIC	Yes	Yes	Yes	Yes	10	>9	24 h	%	23.0864	3.33333	6	47.1605	8.64198	3
11	Li et al., 2015	Rat	LONG	NaHS	NaHS	LOW	1.4	ISCHEMIC	Unknown	Unknown	Yes	Unknown	6	5_to_9	24 h	%	21.88	3.53	6	36.71	3.73	6
12	Qu et al., 2006a	Rat	LONG	NaHS	NaHS	HIGH	5	PRE_ISCHEMIC	Unknown	Unknown	No	Yes	4	<5	24 h	mm3	188.174	12.4771	4	179	10	2
12	Qu et al., 2006b	Rat	LONG	NaHS	NaHS	LOW	1	PRE_ISCHEMIC	Unknown	Unknown	No	Yes	4	<5	24 h	mm3	230.743	23.4862	4	179	10	2
13	Wang et al., 2014	Mouse	SHORT	ADT	Other			ISCHEMIC	Unknown	Yes	Yes	Unknown	10	>9	>24_h_after_stroke	%	31.0112	24.0333	10	48.764	42.5853	10
15	Gheibi et al., 2014a	Rat	SHORT	NaHS	NaHS	LOW	1	ISCHEMIC	Unknown	Unknown	No	Yes	3	<5	24 h	mm3	151.734	6.74374	7	211.464	12.5241	3.5
15	Gheibi et al., 2014b	Rat	SHORT	NaHS	NaHS	HIGH	5	ISCHEMIC	Unknown	Unknown	No	Yes	3	<5	24 h	mm3	104.528	7.22543	7	211.464	12.5241	3.5
16	Jang et al., 2014	Rat	LONG	NaHS	NaHS	HIGH	5	REPERFUSION	Unknown	Yes	No	Unknown	5	5_to_9	>24_h_after_stroke	%	41.7058	10.7463	7	43.2409	12.2814	7
17	Zhu et al., 2017a	Mouse	SHORT	NaHS	NaHS	LOW	1	PRE_ISCHEMIC	Unknown	Yes	Yes	Yes	9	5_to_9	24 h	%	16.5556	6.46739	7	26.5556	8.79955	4
17	Zhu et al., 2017b	Mouse	SHORT	NaHS	NaHS	LOW	2	PRE_ISCHEMIC	Unknown	Yes	Yes	Yes	9	5_to_9	24 h	%	12.7778	4.40959	7	26.5556	8.79955	4
17	Zhu et al., 2017c	Mouse	SHORT	NaHS	NaHS	HIGH	4	PRE_ISCHEMIC	Unknown	Yes	Yes	Yes	9	5_to_9	24 h	%	16	7.05534	7	26.5556	8.79955	4
18	Mendonça et al., 2020	Rat	SHORT	ATTM	Other			ISCHEMIC	Yes	Yes	Yes	Yes	8	5_to_9	>24_h_after_stroke	%	2.54545	1.27273	5	5.63636	1.45455	5
19	Lin et al., 2012a	Rat	LONG	DAS	Other			PRE_ISCHEMIC	Unknown	Unknown	Yes	Yes	4	<5	24 h	%	31.2581	3.31866	6	38.23	1.01823	2
19	Lin et al., 2012b	Rat	LONG	DAS	Other			PRE_ISCHEMIC	Unknown	Unknown	Yes	Yes	4	<5	24 h	%	26.4194	3.08162	6	38.23	1.01823	2
19	Lin et al., 2012c	Rat	LONG	DAS	Other			PRE_ISCHEMIC	Unknown	Unknown	Yes	Yes	4	<5	24 h	%	21.871	3.55571	6	38.23	1.01823	2
20	Yin et al., 2013a	Rat	LONG	NaHS	NaHS	LOW	2.8	ISCHEMIC	Yes	Unknown	Yes	Unknown	4	<5	24 h	%	16	6	12	45	4	6
20	Yin et al., 2013b	Rat	LONG	NaHS	NaHS	HIGH	5.6	ISCHEMIC	Yes	Unknown	Yes	Unknown	4	<5	24 h	%	25	8	12	45	4	6
21	Lin et al., 2015	Rat	SHORT	Allicin	Other			REPERFUSION	Unknown	Yes	No	Yes	5	5_to_9	24 h	%	44.8179	4.03361	6	43.2493	4.70588	6
22	Ji et al., 2016	Mouse	LONG	H2S	Other			PRE_ISCHEMIC	Unknown	Yes	Yes	Unknown	10	>9	24 h	%	23.0387	18.752	8	45.2486	12.6576	8
24	Joseph et al., 2012	Rat	SHORT	H2S	Other			REPERFUSION	Yes	Unknown	Yes	Yes	9	5_to_9	>24_h_after_stroke	mm3	25.1934	11.1971	6	57.6059	11.3444	6
25	Zhang et al., 2015	Rat	SHORT	Allicin	Other			REPERFUSION	Unknown	Yes	Yes	Yes	5	5_to_9	24 h	%	14.9153	3.55932	6	34.8305	3.72881	6
26	Fan et al., 2022	Rat	LONG	MTC	Other			PRE_ISCHEMIC	Unknown	Unknown	Yes	Unknown	5	5_to_9	24 h	%	6.96742	0.451128	4	15.6892	0.451128	4
27	Yu et al., 2015a	Rat	SHORT	NaHS	NaHS	LOW	1.2	REPERFUSION	Unknown	Unknown	No	Yes	7	5_to_9	24 h	%	43.5203	14.4058	3	46.4217	22.9776	1
27	Yu et al., 2015b	Rat	SHORT	NaHS	NaHS	LOW	2.5	REPERFUSION	Unknown	Unknown	No	Yes	7	5_to_9	24 h	%	35.5899	6.18956	3	46.4217	22.9776	1
27	Yu et al., 2015c	Rat	SHORT	NaHS	NaHS	HIGH	5	REPERFUSION	Unknown	Unknown	No	Yes	7	5_to_9	24 h	%	18.3752	7.73694	3	46.4217	22.9776	1
28	Pomierny et al., 2021	Rat	SHORT	AP39	Other			PRE_ISCHEMIC	Unknown	Yes	Yes	Yes	10	>9	24 h	mm3	9.689	8.79003	6	38.3971	8.79654	6
29	Jiang et al., 2017	Rat	LONG	NaHS	NaHS	HIGH	5.6	PRE_ISCHEMIC	Yes	Yes	No	Yes	5	5_to_9	24 h	mm3	119.372	100.698	8	239.791	171.779	8
30	Shi et al., 2016a	Rat	LONG	Na2S	Other	LOW	2.5	ISCHEMIC	Unknown	Unknown	No	Yes	8	5_to_9	24 h	%	35.6458	5.75646	10	40.2952	5.53506	2
30	Shi et al., 2016b	Rat	LONG	Na2S	Other	HIGH	5	ISCHEMIC	Unknown	Unknown	No	Yes	8	5_to_9	24 h	%	33.2103	3.98524	10	40.2952	5.53506	2
30	Shi et al., 2016c	Rat	LONG	Na2S	Other	HIGH	10	ISCHEMIC	Unknown	Unknown	No	Yes	8	5_to_9	24 h	%	27.4539	4.42804	10	40.2952	5.53506	2
30	Shi et al., 2016d	Rat	LONG	Na2S	Other	HIGH	20	ISCHEMIC	Unknown	Unknown	No	Yes	8	5_to_9	24 h	%	24.3542	5.31365	10	40.2952	5.53506	2
30	Shi et al., 2016e	Rat	LONG	Na2S	Other	HIGH	40	ISCHEMIC	Unknown	Unknown	No	Yes	8	5_to_9	24 h	%	25.2399	3.76384	10	40.2952	5.53506	2
31	Sun et al., 2016	Mouse	SHORT	A6	Other			REPERFUSION	Unknown	Unknown	Yes	Unknown	4	<5	>24_h_after_stroke	%	26.6063	17.7431	10	45.2489	20.4773	10
33	Florian et al., 2008	Rat	SHORT	H2S	Other			REPERFUSION	Unknown	Yes	No	Yes	4	<5	>24_h_after_stroke	mm3	66.6667	18.7266	12	134.082	46.4419	7
35	Wen et al., 2018	Rat	LONG	NaHS	NaHS	LOW	0.056	ISCHEMIC	Unknown	Unknown	No	Unknown	4	<5	24 h	%	21.1499	12.7773	8	40.1437	10.1638	8

## Sheet: Neurological deficit score_LONG
No	Authors	m2i	sd2i	n2i	m1i	sd1i	n1i
1	Wang et al., 2018a	2.12	0.91	15	2.42	0.7	5
1	Wang et al., 2018b	1.78	1	15	2.42	0.7	5
1	Wang et al., 2018c	1.72	0.7	15	2.42	0.7	5
4	Yin et al., 2016a	2.25	0.96	12	2.75	0.96	3
4	Yin et al., 2016b	1.5	0.79	12	2.75	0.96	3
11	Li et al., 2015	2.18627	0.196078	16	2.94118	0.215686	16
14	Xiaojuan et al., 2016	1.99531	0.809859	12	3.28638	1.02113	12
19	Lin et al., 2012a	2.33099	0.845246	6	2.64789	0.879746	2
19	Lin et al., 2012b	1.34507	0.793497	6	2.64789	0.879746	2
19	Lin et al., 2012c	1.3169	0.914246	6	2.64789	0.879746	2
20	Yin et al., 2013a	0.8	0.4	12	1.5	0.6	3
20	Yin et al., 2013b	0.7	0.5	12	1.5	0.6	3
22	Ji et al., 2016	2.14365	1.18763	8	5.43646	1.93771	8
25	Zhang et al., 2015	1.33605	0.334012	6	3.34012	0.342159	6
35	Wen et al., 2018	2.25	0.73149	8	3.50862	0.780256	8

## Sheet: BrainWaterContent_Edema_BBBintg
No	Authors	m2i	sd2i	n2i	m1i	sd1i	n1i
1	Wang et al., 2018a	79.2123	3.42466	6	84.863	4.65753	2
1	Wang et al., 2018b	79.5548	3.08219	6	84.863	4.65753	2
1	Wang et al., 2018c	78.3562	4.41781	6	84.863	4.65753	2
4	Yin et al., 2016a	82.1935	0.285229	6	83.416	0.285229	3
4	Yin et al., 2016b	79.4635	0.339559	6	83.416	0.285229	3
7	Han et al., 2020	79.2857	0.546218	6	81.8067	1.17647	6
13	Wang et al., 2014	80.6987	1.32865	7	82.2271	1.03981	7
15	Gheibi et al., 2014a	81.1957	0.398551	7	83.3514	0.452899	3.5
15	Gheibi et al., 2014b	80.6522	0.126812	7	83.3514	0.452899	3.5
21	Lin et al., 2015	83.7825	1.28253	6	84.3401	1.11524	6
25	Zhang et al., 2015	77.3256	2.16279	6	87.9302	2.65116	6
32	Numagami et al., 1996	80.81	0.396863	7	81.5	0.221359	2.5
32	Numagami et al., 1997	80.88	0.424853	5	81.5	0.221359	2.5
32	Numagami et al., 1998	80.66	0.514296	5	81.5	0.221359	2.5
32	Numagami et al., 1999	81.15	0.402492	5	81.5	0.221359	2.5
35	Wen et al., 2018	82.2545	4.54569	8	90.2902	3.03046	8

## Sheet: TUNEL
No	Authors	m2i	sd2i	n2i	m1i	sd1i	n1i
1	Wang et al., 2018a	48.1416	9.38053	3	54.8673	12.7434	1
1	Wang et al., 2018b	38.9381	6.0177	3	54.8673	12.7434	1
1	Wang et al., 2018c	31.3274	9.38053	3	54.8673	12.7434	1
2	Woo et al., 2017a	77.4648	9.05433	8	91.7505	0.804829	2
2	Woo et al., 2017b	58.3501	5.6338	8	91.7505	0.804829	2
9	Yang et al., 2022	3.99	1.03	5	11.98	2.07	5
14	Xiaojuan et al., 2016	31.9335	4.158	4	64.8649	5.98753	4
15	Gheibi et al., 2014a	30.9677	3.35484	4	53.4194	3.74194	2
15	Gheibi et al., 2014b	19.871	2.96774	4	53.4194	3.74194	2
16	Jang et al., 2014	77.3333	4.33333	5	102.333	10.3333	5
19	Lin et al., 2012a	24	9.79796	6	37	9.79796	6
21	Lin et al., 2015	57.7699	7.9292	6	61.0265	6.93805	6
22	Ji et al., 2016	10.3325	10.4134	8	29.4537	28.8889	8
27	Yu et al., 2015a	37.3854	10.4099	3	42.4788	7.93979	1
27	Yu et al., 2015b	18.8455	4.38031	3	42.4788	7.93979	1
27	Yu et al., 2015c	7.74194	3.66723	3	42.4788	7.93979	1

## Sheet: TNF-alpha
No	Authors	m2i	sd2i	n2i	m1i	sd1i	n1i
3	Zhang et al., 2017	285.992	35.3824	3	1304.47	65.6447	3
18	Mendonça et al., 2020	229	38.5185	5	257	120.43	5
20	Yin et al., 2013a	4.5	1.1	6	4.3	1.5	3
20	Yin et al., 2013b	4.2	0.6	6	4.3	1.5	3
22	Ji et al., 2016	12.3449	6.31659	8	20.7816	5.43928	8
23	Tao et al., 2019	0.445853	0.498559	8	0.964286	0.635419	8
25	Zhang et al., 2015	1.09639	0.0522088	6	1.49398	0.120482	6
28	Pomierny et al., 2021	2.37209	1.05244	8	6.65116	2.49954	8

## Sheet: Caspase 3
No	Authors	m2i	sd2i	n2i	m1i	sd1i	n1i
5	Li et al., 2012a	9.7561	3.57104	8	27.7188	3.90244	4
5	Li et al., 2012b	36.3271	2.066	8	27.7188	1.95122	4
7	Han et al., 2020	0.173448	0.00695931	4	0.211991	0.00695931	4
14	Xiaojuan et al., 2016	0.4	0.0311688	4	0.898701	0.0493506	4
19	Lin et al., 2012c	0.37	0.0489898	6	0.58	0.0489898	6
21	Lin et al., 2015	3.2119	0.215613	6	3.12268	0.215613	6
22	Ji et al., 2016	15.2334	10.8411	8	26.6339	5.83754	8
25	Zhang et al., 2015	1.36149	0.194499	6	2.14538	0.176817	6
28	Pomierny et al., 2021	115.995	21.2865	6	127.708	21.2865	6
29	Jiang et al., 2017	0.334218	0.175066	4	0.742706	0.302387	4

## Sheet: IL-1beta
No	Authors	m2i	sd2i	n2i	m1i	sd1i	n1i
3	Zhang et al., 2017	71.77	33.8962	3	1419.25	101.706	3
9	Yang et al., 2022	94.6384	11.9701	5	111.471	14.5885	5
13	Wang et al., 2014	2.8497	0.562309	3	15.0421	1.93684	3
18	Mendonça et al., 2020	28.8889	4.2328	5	40	37.3898	5
23	Tao et al., 2019	1.07659	1.5349	8	2.2407	1.931	8
28	Pomierny et al., 2021	112.605	97.45	8	242.857	104.58	8

## Sheet: Infarct_%
No	Authors	Species	Sex	Age	Cotreatment	Comorbidity	Model	Permanent_temporary	Body_temperature	Room_temperature	Anesthetic	Duration_of_ischemia	Reperfusion	Duration_reperfusion	H2S_donor	H2S_dose	Route_of_administration	H2S_application_time	H2S_duration_application	Control	Prespecified_Incl_Excl_Criteria	Reporting_Excl_Animals	Allocation_Sequence_Applied	Blinded_Ischemia_Induction	Temperature_controlled	Random_outcome_assesment	Blinded_Outcome_Assessment	Outcome_Measurement_Time	Outcome_Unit	m2i	sd2i	n2i	m1i	sd1i	n1i
1	Wang et al., 2018a	Rat	Male	Adult	None	None	MCAO	Temporary	Normothermia	Unknown	Chloral_hydrate	SHORT	Performed	Long	8e		IV	ISCHEMIC	Bolus	Vehicle	Yes	Yes	Yes	Unknown	Yes	Unknown	Yes	More_than_24_h	%	16.91	3.27177	6	25.06	9.29	2
1	Wang et al., 2018b	Rat	Male	Adult	None	None	MCAO	Temporary	Normothermia	Unknown	Chloral_hydrate	SHORT	Performed	Long	8e		IV	ISCHEMIC	Bolus	Vehicle	Yes	Yes	Yes	Unknown	Yes	Unknown	Yes	More_than_24_h	%	15.03	4.32718	6	25.06	9.29	2
1	Wang et al., 2018c	Rat	Male	Adult	None	None	MCAO	Temporary	Normothermia	Unknown	Chloral_hydrate	SHORT	Performed	Long	8e		IV	ISCHEMIC	Bolus	Vehicle	Yes	Yes	Yes	Unknown	Yes	Unknown	Yes	More_than_24_h	%	12.21	4.85488	6	25.06	9.29	2
2	Woo et al., 2017a	Rat	Male	Not_reported	None	None	MCAO	Temporary	Normothermia	Unknown	Isoflurane	SHORT	Performed	Long	NaHS	LOW	IV	ISCHEMIC	Bolus	Saline	Yes	Yes	Yes	Unknown	Yes	Unknown	Yes	24_h	%	47.9352	7.93522	8	63.1579	7.93522	4
2	Woo et al., 2017b	Rat	Male	Not_reported	None	None	MCAO	Temporary	Normothermia	Unknown	Isoflurane	SHORT	Performed	Long	NaHS	LOW	IV	ISCHEMIC	Bolus	Saline	Yes	Yes	Yes	Unknown	Yes	Unknown	Yes	24_h	%	37.7328	11.498	8	63.1579	7.93522	4
3	Zhang et al., 2017	Mouse	Male	Adult	None	None	MCAO	Temporary	Normothermia	Unknown	Isoflurane	SHORT	Performed	Long	ADT		IP	REPERFUSION	Bolus	Vehicle	Yes	Yes	Yes	Unknown	Yes	Unknown	Yes	24_h	%	16.3	14.9917	8	51.8	30.483	8
4	Yin et al., 2016a	Rat	Male	Not_reported	None	None	MCAO	Temporary	Normothermia	Unknown	Chloral_hydrate	LONG	Performed	Long	8d		Oral	PRE_ISCHEMIC	Bolus	Vehicle	No	No	Yes	Unknown	Yes	Yes	Yes	24_h	%	23.0769	0.85	6	32.1026	2.05128	3
4	Yin et al., 2016b	Rat	Male	Not_reported	None	None	MCAO	Temporary	Normothermia	Unknown	Chloral_hydrate	LONG	Performed	Long	8d		Oral	PRE_ISCHEMIC	Bolus	Vehicle	No	No	Yes	Unknown	Yes	Yes	Yes	24_h	%	11.6923	1.33333	6	32.1026	2.05128	3
5	Li et al., 2012a	Rat	Male	Not_reported	None	None	MCAO	Permanent	Unknown	Unknown	Chloral_hydrate	LONG	Not_performed	Not_performed	NaHS	LOW	IP	ISCHEMIC	Bolus	Saline	No	No	Yes	Unknown	Unknown	Unknown	Unknown	24_h	%	25.989	4.17221	6	32.6374	3.8852	3
5	Li et al., 2012b	Rat	Male	Not_reported	None	None	MCAO	Permanent	Unknown	Unknown	Chloral_hydrate	LONG	Not_performed	Not_performed	NaHS	HIGH	IP	ISCHEMIC	Bolus	Saline	No	No	Yes	Unknown	Unknown	Unknown	Unknown	24_h	%	37.2527	0.769231	6	32.6374	3.8852	3
6	Shui et al., 2016a	Mouse	Male	Not_reported	None	None	MCAO	Both	Normothermia	Unknown	Chloral_hydrate	SHORT	Not_performed	Long	NaHS	LOW	IP	PRE_ISCHEMIC	Bolus	Saline	Yes	No	Yes	Unknown	Yes	Unknown	Yes	24_h	%	34.6931	6.38717	10	45.7426	7.72917	2.2
6	Shui et al., 2016b	Mouse	Male	Not_reported	None	None	MCAO	Both	Normothermia	Unknown	Chloral_hydrate	SHORT	Not_performed	Long	NaHS	LOW	IP	PRE_ISCHEMIC	Bolus	Saline	Yes	No	Yes	Unknown	Yes	Unknown	Yes	24_h	%	26.2574	4.0396	12	45.7426	7.72917	2.2
6	Shui et al., 2016c	Mouse	Male	Not_reported	None	None	MCAO	Both	Normothermia	Unknown	Chloral_hydrate	SHORT	Not_performed	Long	NaHS	HIGH	IP	PRE_ISCHEMIC	Bolus	Saline	Yes	No	Yes	Unknown	Yes	Unknown	Yes	24_h	%	31.1287	3.92079	10	45.7426	7.72917	2.2
6	Shui et al., 2016d	Mouse	Male	Not_reported	None	None	MCAO	Both	Normothermia	Unknown	Chloral_hydrate	SHORT	Not_performed	Long	NaHS	HIGH	IP	PRE_ISCHEMIC	Bolus	Saline	Yes	No	Yes	Unknown	Yes	Unknown	Yes	24_h	%	33.505	3.08911	11	45.7426	7.72917	2.2
6	Shui et al., 2016	Mouse	Male	Not_reported	None	None	MCAO	Both	Normothermia	Unknown	Chloral_hydrate	SHORT	Not_performed	Long	NaHS	HIGH	IP	PRE_ISCHEMIC	Bolus	Saline	Yes	No	Yes	Unknown	Yes	Unknown	Yes	24_h	%	35.7624	3.80198	11	45.7426	7.72917	2.2
7	Han et al., 2020	Rat	Male	Adult	None	None	MCAO	Temporary	Normothermia	Unknown	Isoflurane	SHORT	Performed	Long	GYY4137		ICV	ISCHEMIC	Bolus	No_treatment	Yes	No	Yes	Unknown	Yes	Unknown	Unknown	24_h	%	29.3852	2.98373	15	42.0434	1.80832	15
9	Yang et al., 2022	Rat	Male	Not_reported	None	None	MCAO	Temporary	Unknown	Unknown	Chloral_hydrate	LONG	Performed	Long	NaHS	LOW	IP	ISCHEMIC	Bolus	Saline	No	No	No	Unknown	Unknown	Unknown	Unknown	24_h	%	9.6817	1.85676	5	16.6446	3.24934	5
10	Wei et al., 2015a	Rat	Male	Adult	None	None	MCAO	Temporary	Normothermia	Unknown	Isoflurane	LONG	Performed	Long	H2S		Inhalation	ISCHEMIC	Infusion	No_treatment	Yes	No	Yes	Unknown	Yes	Yes	Yes	24_h	%	20.6173	5.55556	6	47.1605	8.64198	3
10	Wei et al., 2015b	Rat	Male	Adult	None	None	MCAO	Temporary	Normothermia	Unknown	Isoflurane	LONG	Performed	Long	H2S		Inhalation	ISCHEMIC	Infusion	No_treatment	Yes	No	Yes	Unknown	Yes	Yes	Yes	24_h	%	23.0864	3.33333	6	47.1605	8.64198	3
11	Li et al., 2015	Rat	Male	Adult	None	None	MCAO	Temporary	Unknown	Normothermia	Chloral_hydrate	LONG	Performed	Long	NaHS	LOW	IP	ISCHEMIC	Bolus	Saline	No	Yes	Yes	Unknown	Unknown	Unknown	Unknown	24_h	%	21.88	3.53	6	36.71	3.73	6
13	Wang et al., 2014	Mouse	Male	Not_reported	None	None	MCAO	Temporary	Unknown	Unknown	Isoflurane	SHORT	Performed	Long	ADT		IP	ISCHEMIC	Bolus	Vehicle	Yes	Yes	Yes	Unknown	Unknown	Unknown	Yes	More_than_24_h	%	31.0112	24.0333	10	48.764	42.5853	10
16	Jang et al., 2014	Rat	Male	Not_reported	None	None	MCAO	Temporary	Unknown	Unknown	Unknown	LONG	Performed	Very_Long	NaHS	HIGH	IP	REPERFUSION	Bolus	Saline	No	No	No	Unknown	Unknown	Unknown	Yes	More_than_24_h	%	41.7058	10.7463	7	43.2409	12.2814	7
17	Zhu et al., 2017a	Mouse	Male	Adult	None	None	MCAO	Temporary	Normothermia	Unknown	Chloral_hydrate	SHORT	Performed	Long	NaHS	LOW	IP	PRE_ISCHEMIC	Bolus	Saline	Yes	No	Yes	Unknown	Yes	Unknown	Yes	24_h	%	16.5556	6.46739	7	26.5556	8.79955	4
17	Zhu et al., 2017b	Mouse	Male	Adult	None	None	MCAO	Temporary	Normothermia	Unknown	Chloral_hydrate	SHORT	Performed	Long	NaHS	LOW	IP	PRE_ISCHEMIC	Bolus	Saline	Yes	No	Yes	Unknown	Yes	Unknown	Yes	24_h	%	12.7778	4.40959	7	26.5556	8.79955	4
17	Zhu et al., 2017c	Mouse	Male	Adult	None	None	MCAO	Temporary	Normothermia	Unknown	Chloral_hydrate	SHORT	Performed	Long	NaHS	HIGH	IP	PRE_ISCHEMIC	Bolus	Saline	Yes	No	Yes	Unknown	Yes	Unknown	Yes	24_h	%	16	7.05534	7	26.5556	8.79955	4
18	Mendonça et al., 2020	Rat	Male	Not_reported	None	None	MCAO	Temporary	Normothermia	Unknown	Isoflurane	SHORT	Performed	Very_Long	ATTM		IV	ISCHEMIC	Bolus_and_Infusion	Saline	Yes	Yes	Yes	No	Yes	Yes	Yes	More_than_24_h	%	2.54545	1.27273	5	5.63636	1.45455	5
19	Lin et al., 2012a	Rat	Male	Adult	None	None	MCAO	Temporary	Normothermia	Unknown	Chloral_hydrate	LONG	Performed	Long	DAS		IP	PRE_ISCHEMIC	Bolus	DMSO	No	No	Yes	Unknown	Yes	Unknown	Unknown	24_h	%	31.2581	3.31866	6	38.23	1.01823	2
19	Lin et al., 2012b	Rat	Male	Adult	None	None	MCAO	Temporary	Normothermia	Unknown	Chloral_hydrate	LONG	Performed	Long	DAS		IP	PRE_ISCHEMIC	Bolus	DMSO	No	No	Yes	Unknown	Yes	Unknown	Unknown	24_h	%	26.4194	3.08162	6	38.23	1.01823	2
19	Lin et al., 2012c	Rat	Male	Adult	None	None	MCAO	Temporary	Normothermia	Unknown	Chloral_hydrate	LONG	Performed	Long	DAS		IP	PRE_ISCHEMIC	Bolus	DMSO	No	No	Yes	Unknown	Yes	Unknown	Unknown	24_h	%	21.871	3.55571	6	38.23	1.01823	2
20	Yin et al., 2013a	Rat	Male	Not_reported	None	None	MCAO	Temporary	Unknown	Unknown	Unknown	LONG	Performed	Very_Long	NaHS	LOW	IP	ISCHEMIC	Bolus	Saline	Yes	Yes	Yes	Unknown	Unknown	Yes	Unknown	24_h	%	16	6	12	45	4	6
20	Yin et al., 2013b	Rat	Male	Not_reported	None	None	MCAO	Temporary	Unknown	Unknown	Unknown	LONG	Performed	Very_Long	NaHS	HIGH	IP	ISCHEMIC	Bolus	Saline	Yes	Yes	Yes	Unknown	Unknown	Yes	Unknown	24_h	%	25	8	12	45	4	6
21	Lin et al., 2015	Rat	Male	Adult	None	None	MCAO	Temporary	Normothermia	Unknown	Isoflurane	SHORT	Performed	Very_Long	Allicin		IP	REPERFUSION	Bolus	Vehicle	No	No	No	Unknown	Yes	Unknown	Yes	24_h	%	44.8179	4.03361	6	43.2493	4.70588	6
22	Ji et al., 2016	Mouse	Male	Adult	None	None	MCAO	Temporary	Unknown	Normothermia	Pentobarbital	LONG	Performed	Long	H2S		Inhalation	PRE_ISCHEMIC	8 h	Air	No	No	Yes	Unknown	Unknown	Unknown	Yes	24_h	%	23.0387	18.752	8	45.2486	12.6576	8
25	Zhang et al., 2015	Rat	Male	Adult	None	None	MCAO	Temporary	Normothermia	Normothermia	Chloral_hydrate	SHORT	Performed	Long	Allicin		IP	REPERFUSION	Bolus	Vehicle	No	No	Yes	Unknown	Yes	Unknown	Yes	24_h	%	14.9153	3.55932	6	34.8305	3.72881	6
26	Fan et al., 2022	Rat	Not_reported	Adult	None	None	MCAO	Temporary	Unknown	Unknown	Chloral_hydrate	LONG	Performed	Long	MTC		Not_reported	PRE_ISCHEMIC	Bolus	No_treatment	No	No	Yes	Unknown	Unknown	Unknown	Unknown	24_h	%	6.96742	0.451128	4	15.6892	0.451128	4
27	Yu et al., 2015a	Rat	Male	Adult	None	None	MCAO	Temporary	Normothermia	Normothermia	Halothane	SHORT	Performed	Short	NaHS	LOW	IP	REPERFUSION	Bolus	No_treatment	Yes	No	No	Unknown	Yes	Unknown	Unknown	24_h	%	43.5203	14.4058	3	46.4217	22.9776	1
27	Yu et al., 2015b	Rat	Male	Adult	None	None	MCAO	Temporary	Normothermia	Normothermia	Halothane	SHORT	Performed	Short	NaHS	LOW	IP	REPERFUSION	Bolus	No_treatment	Yes	No	No	Unknown	Yes	Unknown	Unknown	24_h	%	35.5899	6.18956	3	46.4217	22.9776	1
27	Yu et al., 2015c	Rat	Male	Adult	None	None	MCAO	Temporary	Normothermia	Normothermia	Halothane	SHORT	Performed	Short	NaHS	HIGH	IP	REPERFUSION	Bolus	No_treatment	Yes	No	No	Unknown	Yes	Unknown	Unknown	24_h	%	18.3752	7.73694	3	46.4217	22.9776	1
30	Shi et al., 2016a	Rat	Not_reported	Not_reported	None	None	MCAO	Temporary	Normothermia	Normothermia	Chloral_hydrate	LONG	Performed	Long	Na2S	LOW	IV	ISCHEMIC	Bolus	Vehicle	Yes	No	No	Unknown	Yes	Unknown	Unknown	24_h	%	35.6458	5.75646	10	40.2952	5.53506	2
30	Shi et al., 2016b	Rat	Not_reported	Not_reported	None	None	MCAO	Temporary	Normothermia	Normothermia	Chloral_hydrate	LONG	Performed	Long	Na2S	HIGH	IV	ISCHEMIC	Bolus	Vehicle	Yes	No	No	Unknown	Yes	Unknown	Unknown	24_h	%	33.2103	3.98524	10	40.2952	5.53506	2
30	Shi et al., 2016c	Rat	Not_reported	Not_reported	None	None	MCAO	Temporary	Normothermia	Normothermia	Chloral_hydrate	LONG	Performed	Long	Na2S	HIGH	IV	ISCHEMIC	Bolus	Vehicle	Yes	No	No	Unknown	Yes	Unknown	Unknown	24_h	%	27.4539	4.42804	10	40.2952	5.53506	2
30	Shi et al., 2016d	Rat	Not_reported	Not_reported	None	None	MCAO	Temporary	Normothermia	Normothermia	Chloral_hydrate	LONG	Performed	Long	Na2S	HIGH	IV	ISCHEMIC	Bolus	Vehicle	Yes	No	No	Unknown	Yes	Unknown	Unknown	24_h	%	24.3542	5.31365	10	40.2952	5.53506	2
30	Shi et al., 2016e	Rat	Not_reported	Not_reported	None	None	MCAO	Temporary	Normothermia	Normothermia	Chloral_hydrate	LONG	Performed	Long	Na2S	HIGH	IV	ISCHEMIC	Bolus	Vehicle	Yes	No	No	Unknown	Yes	Unknown	Unknown	24_h	%	25.2399	3.76384	10	40.2952	5.53506	2
31	Sun et al., 2016	Mouse	Male	Not_reported	None	None	MCAO	Temporary	Unknown	Unknown	Unknown	SHORT	Performed	Very_Long	A6		IP	REPERFUSION	Bolus	Vehicle	No	No	Yes	Unknown	Unknown	Unknown	Unknown	More_than_24_h	%	26.6063	17.7431	10	45.2489	20.4773	10
35	Wen et al., 2018	Rat	Male	Adult	None	None	MCAO	Temporary	Unknown	Unknown	Chloral_hydrate	LONG	Performed	Long	NaHS	LOW	IV	ISCHEMIC	Bolus	Saline	No	No	No	Unknown	Unknown	Unknown	Unknown	24_h	%	21.1499	12.7773	8	40.1437	10.1638	8

[truncated: 12 more sheets: Infarct_mm3, Neurological deficit score_ALL, MDA, SOD, IL-6, Functional outcome, SYRCLE Risk of Bias, Subgroup analysis, Cutoff(NaHS), Cutoff (Ischemi Duration), Cutoff (H2S Application time), Sheet1]
